# Supplementary material for: Purine Metabolism and Pyrimidine Metabolism Alteration Is a Potential Mechanism of BDE-47-Induced Apoptosis in Marine Rotifer Brachionus plicatilis
Source: Int J Mol Sci. 2023 Aug 12;24(16):12726. doi: 10.3390/ijms241612726 (PMC10454229; doi:10.3390/ijms241612726)
Supplement: Supplementary file 1 [file ijms-24-12726-s001.zip]

Archive with 1 entries (1 files):
- ijms-2509012-supplementary.pdf
